# Supplementary material for: Unlocking the Benefits of Hybrid and Standalone Pervaporation for Sustainable Isopropanol Dehydration with HybSi® AR Membranes
Source: Membranes (Basel). 2025 Jul 26;15(8):224. doi: 10.3390/membranes15080224 (PMC12388116; doi:10.3390/membranes15080224)
Supplement: Supplementary file 1 [file membranes-15-00224-s001.zip]

Archive with 1 entries (1 files):
- membranes-3741368-supplementary.pdf
